# Supplementary material for: Study on the Toxicological Impacts of Intraperitoneal Microcystin-LR Injection on GIFT Tilapia (Oreochromis niloticus) Through Multi-Omics Analysis
Source: Antioxidants (Basel). 2025 Feb 28;14(3):296. doi: 10.3390/antiox14030296 (PMC11939458; doi:10.3390/antiox14030296)
Supplement: Supplementary file 1 [file antioxidants-14-00296-s001.zip]

Archive with 1 entries (1 files):
- antioxidants-3443321-supplementary.pdf
